# Supplementary material for: The soil organic matter decomposition mechanisms in ectomycorrhizal fungi are tuned for liberating soil organic nitrogen
Source: ISME J. 2018 Dec 11;13(4):977–88. doi: 10.1038/s41396-018-0331-6 (PMC6461840; doi:10.1038/s41396-018-0331-6)
Supplement: Supplementary file 2 — Dataset S1 [file 41396_2018_331_MOESM2_ESM.xlsx]

## Sheet: P. involutus Fig 4C
P. involutus (Fig. 4c)
Response type	Main category	Gene set pattern (Cluster)	GeneSet_Term	Protein Id	Fig. 4C (indicated)	Description	T2 vs T1 20%, Fig. 3
5	SOM	83	N transporters	76416	NNP	Nitrate transporter (NNP family) (2.A.1.8)	T2 vs T1 20%, Fig. 3
5	SOM	83	N transporters	172505	PiDur3	Urea and polyamine transporter PiDur3 (SSS family )	T2 vs T1 20%, Fig. 3
5	SOM	83	N transporters	174878	OPT	The oligopeptide transporter family (OPT) (2.A.67)
5	SOM	191	SOM interaction	25612		The amino acid/choline transporter family (ACT) (2.A.3.4)
5	SOM	191	SOM interaction	76139		Hypothetical protein (AntiSmash)
5	SOM	191	SOM interaction	98878		Carboxylesterase, type B (secreted)
5	SOM	194	SOM interaction	20560		Cell Wall Protein, GPI anchor domain (secreted)
5	SOM	194	SOM interaction	71407		Peptidase (M38.UNW)	T2 vs T1 20%
5	SOM	194	SOM interaction	97166		Major Facilitator Superfamily transporter (AntiSmash)
7	Autophagy	201	Root node of annotation hierarchy	132525		Putative autophagy-related serine/threonine kise (atg1)
7	SOM	86	Peptidases (extracellular)	6480	S10	Serine carboxypeptidase (S10.007) (secreted)
7	SOM	86	Peptidases (extracellular)	152494	A01	Aspartic endopeptidase (A01) (secreted)
7	SOM	86	Peptidases (extracellular)	165539	A01	Aspartic endopeptidase (A01) (secreted)
7	SOM	89	Peptidases (intracellular)	9098		Metallopeptidase (M36.UPW)
7	SOM	89	Peptidases (intracellular)	15555		Metallopeptidase (M36.UPW)
7	SOM	89	Peptidases (intracellular)	20833		Metallopeptidase (M36.UPW)
7	SOM	89	Peptidases (intracellular)	77338		Calpain family cystein protease (C02.U)
7	SOM	89	Peptidases (intracellular)	104247		Metallopeptidase (M36.UPW)
7	SOM	89	Peptidases (intracellular)	166783		Metallopeptidase (M36.UPW)
7	SOM	89	Peptidases (intracellular)	170296		Metallopeptidase (M36.UPW)
7	SOM	90	Hydrolases	73494		Peptide N-acetyl-beta-D-glucosaminyl asparaginase amidase A (secreted)
7	SOM	90	Hydrolases	82637		Lipase_3 (secreted)
7	SOM	90	Hydrolases	169306		Phospholipase C/P1 nuclease superfamily (secreted)	T2 vs T1 20%
7	SOM	90	Hydrolases	170612		Poorly characterized protein (Abhydrolase_6 domain) (secreted)
7	SOM	119	Oxidoreductases (not secreted)	65823		Oxidoreductase (p450 domain)
7	SOM	119	Oxidoreductases (not secreted)	70460	AA3_3	Alcohol oxidase (AA3_3)
7	SOM	119	Oxidoreductases (not secreted)	83171		Oxidoreductase (p450 domain)
7	SOM	119	Oxidoreductases (not secreted)	102470		Oxidoreductase (p450 domain)
7	SOM	119	Oxidoreductases (not secreted)	103427		Oxidoreductase (p450 domain)
7	SOM	119	Oxidoreductases (not secreted)	159505	AA1	Multicopper oxidase (AA1_dist)
7	SOM	189	SOM interaction	7846		Oxidoreductase (p450 domain)
7	SOM	189	SOM interaction	77030	OPT	The oligopeptide transporter family (OPT) (2.A.67)
7	SOM	189	SOM interaction	153001		Hypothetical protein (secreted)	T2 vs T1 20%
7	SOM	189	SOM interaction	168793	YAT	Amino acid permease (YAT family) (2.A.3.10)	T2 vs T1 20%, Fig. 3
7	SOM	201	Root node of annotation hierarchy	100404		Hypothetical protein (secreted)
7	SOM	201	Root node of annotation hierarchy	170472		Oxidoreductase (p450 domain)	T2 vs T1 20%
9	Metabolism	199	Root node of annotation hierarchy	101741		oxygen-dependent protoporphyrinogen oxidase [EC:1.3.3.4]
9	Metabolism	199	Root node of annotation hierarchy	171539		geranylgeranyl diphosphate synthase, type III [EC:2.5.1.1 2.5.1.10 2.5.1.29]
9	SOM	118	Oxidoreductases (not secreted)	81996		Oxidoreductase (p450 domain)
9	SOM	118	Oxidoreductases (not secreted)	92598		Oxidoreductase (p450 domain)
9	SOM	118	Oxidoreductases (not secreted)	180452	AA5_1	Copper radical oxidase (AA5_1) (CRO_2)
9	SOM	164	Secretome	80811		Poorly characterized protein (FAD_binding_4,BBE domains) (secreted)
9	SOM	164	Secretome	165902		Lipase_3 (secreted)
9	SOM	164	Secretome	169987		Carbohydrate Esterase Family 16 protein (CE16) (secreted)
9	SOM	199	Root node of annotation hierarchy	180451		Copper radical oxidase (AA5_1) (CRO_2) (secreted)
11	Metabolism	200	Root node of annotation hierarchy	103564		Glucosamine-6-phosphate deamise [EC:3.5.99.6]
11	SOM	85	Peptidases (extracellular)	107055	A01	Aspartic endopeptidase (A01) (secreted)
11	SOM	85	Peptidases (extracellular)	114717	S53	Aorsin (S53.007) (secreted)
11	SOM	85	Peptidases (extracellular)	167425	M28	Metollopeptidase (M28.UPF) (secreted)
11	SOM	200	Root node of annotation hierarchy	116775		Oxidoreductase (p450 domain)
11	SOM	200	Root node of annotation hierarchy	170079		Poorly characterized protein (secreted)
12	Autophagy	186	Autophagy genes	81142		Vacuolar lipase (atg15)
12	Autophagy	186	Autophagy genes	85915	atg9	Transmembrane protein (atg9)
12	Autophagy	186	Autophagy genes	123341	atg26	UDP-glucose:sterol glucosyltransferase (atg26)
12	Autophagy	186	Autophagy genes	132235	Vps19	Serine/threonine protein kise involved in vacuolar protein sorting (Vps19)
12	Autophagy	186	Autophagy genes	168678	atg13	Regulatory subunit of Atg1 siglling complex (atg13)
12	Autophagy	186	Autophagy genes	170997		Scaffold protein of Atg1 siglling complex (atg17)
12	Metabolism	10	N-glycan precursor biosynthesis	113037		alpha-1,3-mannosyltransferase [EC:2.4.1.258]
12	Metabolism	10	N-glycan precursor biosynthesis	171026		alpha-1,6-mannosyltransferase [EC:2.4.1.260]
12	Metabolism	10	N-glycan precursor biosynthesis	173080		alpha-1,6-mannosyltransferase [EC:2.4.1.260]
12	Metabolism	25	Amino sugar and nucleotide sugar metabolism	21964		chitise [EC:3.2.1.14]
12	Metabolism	25	Amino sugar and nucleotide sugar metabolism	94335		chitise [EC:3.2.1.14]
12	Metabolism	25	Amino sugar and nucleotide sugar metabolism	176699		mannose-6-phosphate isomerase [EC:5.3.1.8]
12	Metabolism	28	Arginine and proline metabolism	68289		1-pyrroline-5-carboxylate dehydrogese [EC:1.2.1.88]
12	Metabolism	28	Arginine and proline metabolism	78778		aldehyde dehydrogese (D+) [EC:1.2.1.3]
12	Metabolism	28	Arginine and proline metabolism	168415		argise [EC:3.5.3.1]
12	Metabolism	40	Glycerophospholipid metabolism	111247		phospholipase D1/2 [EC:3.1.4.4]
12	Metabolism	40	Glycerophospholipid metabolism	129113		lysophospholipase [EC:3.1.1.5]
12	Metabolism	40	Glycerophospholipid metabolism	168323		diacylglycerol diphosphate phosphatase / phosphatidate phosphatase [EC:3.1.3.81 3.1.3.4]
12	Metabolism	80	Various types of N-glycan biosynthesis	113037		alpha-1,3-mannosyltransferase [EC:2.4.1.258]
12	Metabolism	80	Various types of N-glycan biosynthesis	171026		alpha-1,6-mannosyltransferase [EC:2.4.1.260]
12	Metabolism	80	Various types of N-glycan biosynthesis	173080		alpha-1,6-mannosyltransferase [EC:2.4.1.260]
12	Metabolism	82	beta-Alanine metabolism	8939		4-aminobutyrate aminotransferase [EC:2.6.1.19]
12	Metabolism	82	beta-Alanine metabolism	19323		primary-amine oxidase [EC:1.4.3.21]
12	Metabolism	82	beta-Alanine metabolism	78778		aldehyde dehydrogese (D+) [EC:1.2.1.3]
12	Metabolism	136	Amino acid metabolism	76475		catalase [EC:1.11.1.6]
12	Metabolism	136	Amino acid metabolism	112919		kynurenise [EC:3.7.1.3]
12	Metabolism	136	Amino acid metabolism	151849		proline dehydrogese [EC:1.5.-.-]
12	Metabolism	136	Amino acid metabolism	167920		3-oxoacid CoA-transferase [EC:2.8.3.5]
12	Metabolism	140	Carbohydrate metabolism	8939		4-aminobutyrate aminotransferase [EC:2.6.1.19]
12	Metabolism	140	Carbohydrate metabolism	14586		chitise [EC:3.2.1.14]
12	Metabolism	140	Carbohydrate metabolism	78778		aldehyde dehydrogese (D+) [EC:1.2.1.3]
12	Metabolism	140	Carbohydrate metabolism	162657		1,3-beta-glucan synthase [EC:2.4.1.34]
12	Metabolism	140	Carbohydrate metabolism	167130		chitin synthase [EC:2.4.1.16]
12	Metabolism	140	Carbohydrate metabolism	176261		transaldolase [EC:2.2.1.2]
12	Metabolism	142	Xenobiotics biodegradation and metabolism	14360		urease [EC:3.5.1.5]
12	Metabolism	142	Xenobiotics biodegradation and metabolism	78778		aldehyde dehydrogese (D+) [EC:1.2.1.3]
12	Metabolism	142	Xenobiotics biodegradation and metabolism	99127		salicylate hydroxylase [EC:1.14.13.1]
12	Metabolism	147	Lipid metabolism	76947		lysosomal acid lipase/cholesteryl ester hydrolase [EC:3.1.1.13]
12	Metabolism	147	Lipid metabolism	122960		phosphatidylserine decarboxylase [EC:4.1.1.65]
12	Metabolism	147	Lipid metabolism	169554		phosphatidylserine decarboxylase [EC:4.1.1.65]
12	Metabolism	147	Lipid metabolism	177207		alpha-galactosidase [EC:3.2.1.22]
12	Metabolism	175	Metabolism	118717		salicylate hydroxylase [EC:1.14.13.1]
12	Metabolism	175	Metabolism	165735		L-iditol 2-dehydrogese [EC:1.1.1.14]
12	Metabolism	175	Metabolism	176841		xylulose-5-phosphate/fructose-6-phosphate phosphoketolase [EC:4.1.2.9 4.1.2.22]
12	Metabolism	176	Metabolism	94521		geranylgeranyl diphosphate synthase, type III [EC:2.5.1.1 2.5.1.10 2.5.1.29]
12	Metabolism	176	Metabolism	95454		cyclic pyranopterin phosphate synthase [EC:4.1.99.18]
12	Metabolism	176	Metabolism	175306		acyl-CoA oxidase [EC:1.3.3.6]
12	Metabolism	185	Metabolism	127567		glutamyl-tR synthetase [EC:6.1.1.17]
12	Metabolism	185	Metabolism	155804		threonine dehydratase [EC:4.3.1.19]
12	Metabolism	185	Metabolism	166360		D polymerase epsilon subunit 2 [EC:2.7.7.7]
12	Metabolism	196	Root node of annotation hierarchy	19982		phenylalanine ammonia-lyase [EC:4.3.1.24]
12	SOM	84	Chitises	21964		Glycoside Hydrolase Family 18 / Carbohydrate-Binding Module Family 5 protein (GH18-CBM5) (secreted)
12	SOM	84	Chitises	70715		Glycoside Hydrolase Family 18 protein (GH18) (secreted)
12	SOM	84	Chitises	94335		Glycoside Hydrolase Family 18 protein (GH18) (secreted)
12	SOM	84	Chitises	172974		Glycoside Hydrolase Family 18 protein (GH18) (secreted)
12	SOM	92	No Pfam (extracellular)	97126		Hypothetical protein (secreted)
12	SOM	92	No Pfam (extracellular)	102260		Hypothetical protein (secreted)
12	SOM	92	No Pfam (extracellular)	103280		Hypothetical protein (secreted)
12	SOM	92	No Pfam (extracellular)	124606		Hypothetical protein (secreted)
12	SOM	92	No Pfam (extracellular)	165723		Hypothetical protein (secreted)
12	SOM	92	No Pfam (extracellular)	168134		Hypothetical protein (secreted)
12	SOM	93	No Pfam (extracellular)	13808		Hypothetical protein (secreted)
12	SOM	93	No Pfam (extracellular)	135981		Hypothetical protein (secreted)
12	SOM	93	No Pfam (extracellular)	167254		Hypothetical protein (secreted)
12	SOM	93	No Pfam (extracellular)	167571		Hypothetical protein (secreted)
12	SOM	93	No Pfam (extracellular)	170448		Hypothetical protein (secreted)
12	SOM	93	No Pfam (extracellular)	171466		Hypothetical protein (secreted)
12	SOM	97	No Pfam (extracellular)	103961		Hypothetical protein (secreted)
12	SOM	97	No Pfam (extracellular)	165285		Hypothetical protein (secreted)
12	SOM	97	No Pfam (extracellular)	166380		Hypothetical protein (secreted)
12	SOM	97	No Pfam (extracellular)	170067		Hypothetical protein (secreted)
12	SOM	100	Miscellaneous (extracellular)	101451		Poorly characterized protein (Med25_VWA domain) (secreted)
12	SOM	100	Miscellaneous (extracellular)	105532		Poorly characterized protein (DUF2305 domain) (secreted)
12	SOM	100	Miscellaneous (extracellular)	106111		Poorly characterized protein (EF-hand) (secreted)
12	SOM	101	CAZymes (extracellular)	80575		Glycoside Hydrolase Family 30 protein (GH30_3) (secreted)
12	SOM	101	CAZymes (extracellular)	90118		Glycoside Hydrolase Family 30 protein (GH30) (secreted)
12	SOM	101	CAZymes (extracellular)	163641		Glycoside Hydrolase Family 17 protein (GH17) (secreted)
12	SOM	103	CAZymes (extracellular)	78895	GH5_5	Endoglucanase, Glycoside Hydrolase Family 5 protein (GH_5) (secreted)
12	SOM	103	CAZymes (extracellular)	100682	GH10	Endoxylanase, Glycoside Hydrolase Family 10 protein (GH10) (secreted)
12	SOM	103	CAZymes (extracellular)	165343		Glycoside Hydrolase Family 5 protein (GH_9) (secreted)
12	SOM	104	CAZymes (not secreted)	14496		Glycoside Hydrolase Family 95 protein (Gh95)
12	SOM	104	CAZymes (not secreted)	20958		Glycoside Hydrolase Family 92 protein (GH92)
12	SOM	104	CAZymes (not secreted)	103489		Glycoside Hydrolase Family 92 protein (GH92)
12	SOM	104	CAZymes (not secreted)	110044		Glycoside Hydrolase Family 92 protein (GH92)
12	SOM	104	CAZymes (not secreted)	123341		Glycosyltransferase Family 1 protein (GT1)
12	SOM	104	CAZymes (not secreted)	162657		Glycosyltransferase Family 48 protein (GT48)
12	SOM	110	CAZymes (not secreted)	63828		Glycosyltransferase Family 59 protein (GT59)
12	SOM	110	CAZymes (not secreted)	113037		Glycosyltransferase Family 58 protein (GT58)
12	SOM	110	CAZymes (not secreted)	167130		Glycosyltransferase Family 2 protein (GT2)
12	SOM	111	Oxidoreductases (extracellular)	11380	AA9	Lytic polysaccharide mono-oxygese) (formerly GH61) (AA9) (secreted)
12	SOM	111	Oxidoreductases (extracellular)	107098	AA1_1	Laccase (AA1_1) (secreted)
12	SOM	111	Oxidoreductases (extracellular)	118261		Poorly characterized protein (FAD_binding_4 domain) (secreted)
12	SOM	113	Oxidoreductases (extracellular)	7853		Oxidoreductase (p450 domain) (secreted)
12	SOM	113	Oxidoreductases (extracellular)	66570		Poorly characterized protein (FMO-like)(secreted)
12	SOM	113	Oxidoreductases (extracellular)	76475		Catalase (PinvKat02)
12	SOM	113	Oxidoreductases (extracellular)	97127		Oxidoreductase (p450 domain) (secreted)
12	SOM	113	Oxidoreductases (extracellular)	153356	AA5_1	Copper radical oxidase (AA5_1) CRO3-5 (secreted)
12	SOM	114	Oxidoreductases (not secreted)	12993		Oxidoreductase (p450 domain)
12	SOM	114	Oxidoreductases (not secreted)	24300		Oxidoreductase (p450 domain)
12	SOM	114	Oxidoreductases (not secreted)	97130		Oxidoreductase (p450 domain)
12	SOM	115	Oxidoreductases (not secreted)	13375		Oxidoreductase (p450 domain)
12	SOM	115	Oxidoreductases (not secreted)	14245		Oxidoreductase (p450 domain)
12	SOM	115	Oxidoreductases (not secreted)	109603		Oxidoreductase (p450 domain)
12	SOM	120	Oxidoreductases (not secreted)	81596		Oxidoreductase (p450 domain)
12	SOM	120	Oxidoreductases (not secreted)	167068		Oxidoreductase (p450 domain)
12	SOM	120	Oxidoreductases (not secreted)	167162		Oxidoreductase (p450 domain)
12	SOM	122	BGC type nrps (scaffold_12_c8)	11185		Hypothetical protein
12	SOM	122	BGC type nrps (scaffold_12_c8)	113936		Short-chain dehydrogenases/reductase domain protein
12	SOM	122	BGC type nrps (scaffold_12_c8)	176261		Transaldolase [EC:2.2.1.2]
12	SOM	126	BGC type t1pks (scaffold_18_c22)	12391	pks3	Reducing PKS (pks3)
12	SOM	126	BGC type t1pks (scaffold_18_c22)	78525		Poorly characterized protein (WD40 doman)
12	SOM	126	BGC type t1pks (scaffold_18_c22)	99875		Hypothetical protein
12	SOM	159	N assimilation	66496		Glycoside Hydrolase Family 18 protein (GH18) (secreted)
12	SOM	159	N assimilation	66801		Peptidase (M20.UND)
12	SOM	159	N assimilation	166367		The drug:H+ antiporter-1 family (DHA1) (2.A.1.2)
12	SOM	159	N assimilation	169450		Peptidase (C14.035)
12	SOM	159	N assimilation	170470		The amino acid/auxin porter family (AAAP) (2.A.18)
12	SOM	160	N assimilation	80774		Peptidase (M36.UPW)
12	SOM	160	N assimilation	125633		Peptidase (M80.A04)
12	SOM	160	N assimilation	166906	YAT	Amino acid permease (YAT family) (2.A.3.10)
12	SOM	162	Secretome	14722		Carboxylesterase (secreted)
12	SOM	162	Secretome	17687	M36	Peptidase (M36.UPW) (secreted)
12	SOM	162	Secretome	154244	GH15	Glucoamylase , Glycoside Hydrolase Family 15 / Carbohydrate-Binding Module Family 20 protein (GH15-CBM20)(secreted)
12	SOM	162	Secretome	167253		Hypothetical protein (secreted)
12	SOM	163	Secretome	11195	GH31	Alpha glucosidase , Glycoside Hydrolase Family 31 protein (GH31) (secreted)
12	SOM	163	Secretome	138011		Oxidoreductase (p450 domain) (secreted)
12	SOM	163	Secretome	165934	AA1_1	Laccase (AA1_1) (secreted)
12	SOM	166	CAZymes (not AAs)	14586		Glycoside Hydrolase Family 18 / Carbohydrate-Binding Module Family 5 protein (GH18-CBM5) (secreted)
12	SOM	166	CAZymes (not AAs)	154244	GH15	Glucoamylase , Glycoside Hydrolase Family 15 / Carbohydrate-Binding Module Family 20 protein (GH15-CBM20)(secreted)
12	SOM	166	CAZymes (not AAs)	173080		Glycosyltransferase Family 22 protein (GT22)
12	SOM	166	CAZymes (not AAs)	177207		Glycoside Hydrolase Family 27 protein (GH27)
12	SOM	167	CAZymes (not AAs)	83747		Glycoside Hydrolase Family 5 protein (GH5_9)
12	SOM	167	CAZymes (not AAs)	163081		Glycoside Hydrolase Family 16 protein (GH16) (secreted)
12	SOM	167	CAZymes (not AAs)	171026		Glycosyltransferase Family 22 protein (GT22)
12	SOM	172	Secondary Metabolism	109683		Poorly characterized protein (MFS doman)
12	SOM	172	Secondary Metabolism	127717		Poorly characterized protein (HET doman)
12	SOM	172	Secondary Metabolism	168678		Regulatory subunit of Atg1 siglling complex
12	SOM	173	Secondary Metabolism	8038		Hypothetical protein
12	SOM	173	Secondary Metabolism	78504		Poorly characterized protein (Fungal_trans doman)
12	SOM	173	Secondary Metabolism	167674		Hypothetical protein
12	SOM	173	Secondary Metabolism	169332		Hypothetical protein
12	SOM	173	Secondary Metabolism	180768		Hypothetical protein
12	SOM	187	SOM interaction	82076		Carboxylesterase
12	SOM	187	SOM interaction	86018		Poorly characterized protein (Terpene_synth_C doman)
12	SOM	187	SOM interaction	176643		AMP-dependent synthetase/ligase domain protein
12	SOM	196	Root node of annotation hierarchy	77872		Hypothetical protein
12	SOM	196	Root node of annotation hierarchy	167552		Poory characterized (AA_permease_2)
13	Metabolism	48	Nicotite and nicotimide metabolism	68496		Pyrimidine and pyridine-specific 5'-nucleotidase [EC:3.1.3.-]
13	Metabolism	48	Nicotite and nicotimide metabolism	172887		Nicotimide/nicotite riboside kise [EC:2.7.1.22 2.7.1.173]
13	Metabolism	48	Nicotite and nicotimide metabolism	181340		Uridine nucleosidase [EC:3.2.2.3]
13	Metabolism	59	Phenylalanine metabolism	10872		Amidase [EC:3.5.1.4]
13	Metabolism	59	Phenylalanine metabolism	166727		Aromatic amino acid aminotransferase I(AtrD) [EC:2.6.1.57 2.6.1.27 2.6.1.5]
13	Metabolism	59	Phenylalanine metabolism	168282		Aspartate aminotransferase, cytoplasmic [EC:2.6.1.1]
13	Metabolism	76	Starch and sucrose metabolism	66616		Phosphoglucomutase [EC:5.4.2.2]
13	Metabolism	76	Starch and sucrose metabolism	155706		Glucose-6-phosphate isomerase [EC:5.3.1.9]
13	Metabolism	76	Starch and sucrose metabolism	161726		Starch phosphorylase [EC:2.4.1.1] (GT35)
13	Metabolism	76	Starch and sucrose metabolism	166429		1,4-alpha-glucan branching enzyme [EC:2.4.1.18] (CBM48-GH13_8)
13	Metabolism	76	Starch and sucrose metabolism	169863		Trehalose 6-phosphate synthase [EC:2.4.1.15] (GT20)
13	Metabolism	79	Tryptophan metabolism	10872		Amidase [EC:3.5.1.4]
13	Metabolism	79	Tryptophan metabolism	85521		Indoleamine 2,3-dioxygese [EC:1.13.11.52]
13	Metabolism	79	Tryptophan metabolism	166727		Aromatic amino acid aminotransferase I (InvD) [EC:2.6.1.57 2.6.1.27 2.6.1.5]
13	Metabolism	152	Metabolism of cofactors and vitamins	166727		Aromatic amino acid aminotransferase I (InvD) [EC:2.6.1.57 2.6.1.27 2.6.1.5]
13	Metabolism	152	Metabolism of cofactors and vitamins	168079		Methylenetetrahydrofolate dehydrogese (DP+) / methenyltetrahydrofolate cyclohydrolase / formyltetrahydrofolate synthetase [EC:1.5.1.5 3.5.4.9 6.3.4.3]
13	Metabolism	152	Metabolism of cofactors and vitamins	168286		Pyridoxine 4-dehydrogese [EC:1.1.1.65]
13	Metabolism	156	Energy metabolism	114852		Adenylylsulfate kise [EC:2.7.1.25]
13	Metabolism	156	Energy metabolism	163742		DH dehydrogese (ubiquinone) flavoprotein 1 [EC:1.6.5.3 1.6.99.3]
13	Metabolism	156	Energy metabolism	168929		Cystathionine gamma-synthase [EC:2.5.1.48]
13	Metabolism	180	Metabolism	75712		Alanine transamise [EC:2.6.1.2]
13	Metabolism	180	Metabolism	166992		Allantoicase [EC:3.5.3.4]
13	Metabolism	180	Metabolism	170128		Ethanolaminephosphotransferase [EC:2.7.8.1]
13	Metabolism	202	Root node of annotation hierarchy	15604		Ornithine decarboxylase [EC:4.1.1.17]
13	Metabolism	202	Root node of annotation hierarchy	15605		Ornithine decarboxylase [EC:4.1.1.17]
13	Metabolism	202	Root node of annotation hierarchy	169421		Glutathione synthase [EC:6.3.2.3]
13	SOM	98	No Pfam (extracellular)	78934		Hypothetical protein (secreted)
13	SOM	98	No Pfam (extracellular)	103390		Hypothetical protein (secreted)
13	SOM	98	No Pfam (extracellular)	123179		Hypothetical protein (secreted)
13	SOM	98	No Pfam (extracellular)	166636		Hypothetical protein (secreted)
13	SOM	98	No Pfam (extracellular)	182837		Hypothetical protein (secreted)
13	SOM	98	No Pfam (extracellular)	182840		Hypothetical protein (secreted)
13	SOM	109	CAZymes (not secreted)	161726		Starch phosphorylase [EC:2.4.1.1] (GT35)
13	SOM	109	CAZymes (not secreted)	166429		Carbohydrate-Binding Module Family 48 / Glycoside Hydrolase Family 13 protein
13	SOM	109	CAZymes (not secreted)	169863		Trehalose 6-phosphate synthase [EC:2.4.1.15] (GT20)
13	SOM	188	SOM interaction	77684	InvA5	Quinone synthetase (InvA5)
13	SOM	188	SOM interaction	113755		Poorly characterized protein (PCI,RPN7 domains)
13	SOM	188	SOM interaction	164887		Glycoside Hydrolase Family 55 protein (GH55) (secreted)
13	SOM	188	SOM interaction	169234		Cell Wall Protein, GPI anchor domain (secreted)
13	SOM	193	SOM interaction	164908	S28	Peptidase (S28.UPW) (secreted)
13	SOM	193	SOM interaction	167335		Peptidase (S09.U)
13	SOM	193	SOM interaction	168695		Poorly characterized protein (GST_C_2,GST_N_3 domains)
13	SOM	202	Root node of annotation hierarchy	168669		Poorly characterized (Oxidored_FMN domain) (AntiSmash)

## Sheet: L. bicolor Fig 4C
L. bicolor (Fig. 4c)
Response type	Main category	Cluster	GeneSet_Term	ProteinId	Fig. 4C (indicated)	Description	T2 vs T1 20%, Fig. 3
5	Metabolism	45	Amino sugar and nucleotide sugar metabolism	188623		Chitin synthase [EC:2.4.1.16]
5	Metabolism	45	Amino sugar and nucleotide sugar metabolism	665305		GDP-L-fucose synthase [EC:1.1.1.271]
5	Metabolism	45	Amino sugar and nucleotide sugar metabolism	183999		GDPmannose 4,6-dehydratase [EC:4.2.1.47]
5	Metabolism	181	Carbohydrate metabolism	395881		Alpha-amylase [EC:3.2.1.1]
5	Metabolism	181	Carbohydrate metabolism	378984		Pyruvate dehydrogese E2 component (dihydrolipoamide acetyltransferase) [EC:2.3.1.12]
5	Metabolism	181	Carbohydrate metabolism	307719		Starch phosphorylase [EC:2.4.1.1]
5	Metabolism	193	Metabolism of cofactors and vitamins	381217		Cysteine desulfurase [EC:2.8.1.7]
5	Metabolism	193	Metabolism of cofactors and vitamins	245936		D-dependent histone deacetylase SIR2 [EC:3.5.1.-]
5	Metabolism	193	Metabolism of cofactors and vitamins	626257		Methylenetetrahydrofolate dehydrogese (DP+) / methenyltetrahydrofolate cyclohydrolase / formyltetrahydrofolate synthetase [EC:1.5.1.5 3.5.4.9 6.3.4.3]
5	Metabolism	193	Metabolism of cofactors and vitamins	586262		Nicotite phosphoribosyltransferase [EC:6.3.4.21]
5	Metabolism	238	Metabolism	637783		Acetyl-CoA synthetase [EC:6.2.1.1]
5	Metabolism	238	Metabolism	379209		Amino-acid N-acetyltransferase [EC:2.3.1.1]
5	Metabolism	238	Metabolism	294893		Mann endo-1,4-beta-mannosidase [EC:3.2.1.78]
5	SOM	136	No Pfam (extracellular)	317986		Hypothetical protein (secreted)
5	SOM	136	No Pfam (extracellular)	485570		Hypothetical protein (secreted)
5	SOM	136	No Pfam (extracellular)	486511		Hypothetical protein (secreted)
5	SOM	152	CAZymes (not secreted)	182606		Glycoside Hydrolase Family 16 protein (GH16) (secreted)
5	SOM	152	CAZymes (not secreted)	191541		Glycoside Hydrolase Family 16 protein (GH16)
5	SOM	152	CAZymes (not secreted)	307404		Glycoside Hydrolase Family 17 protein (GH17)
5	SOM	210	Secretome	315360		Carboxylesterase (secreted)
5	SOM	210	Secretome	313935	AA5_1	Glyoxal oxidase oxidase CRO1 (AA5_1) (secreted)	T2 vs T1 20%, Fig. 3
5	SOM	210	Secretome	310568		Poorly characterized protein (SBP_bac_6 domain) (secreted)	H81
5	SOM	210	Secretome	192587		Poorly characterized protein (Thaumatin domain) (secreted)
5	SOM	210	Secretome	304786	M14	Peptidase (M14.U) (secreted)
5	SOM	212	Secretome	607935		Cell wall protein, GPI-anchored domain (secreted)
5	SOM	212	Secretome	663306		Hypothetical protein (secreted)
5	SOM	212	Secretome	678680		Hypothetical protein (secreted)
5	SOM	212	Secretome	641405		Poorly characterized protein (GH3 domain) (secreted)
5	SOM	212	Secretome	292880		Poorly characterized protein (GILT domain) (secreted)
5	SOM	214	Secretome	294893		Glycoside Hydrolase Family 5 protein (GH5_30) (secreted)
5	SOM	214	Secretome	312262		Hypothetical protein (secreted)
5	SOM	214	Secretome	690302		Hypothetical protein (secreted)
5	SOM	216	Secretome	395881		Glycoside Hydrolase Family 13 protein (GH13_1) (secreted)
5	SOM	216	Secretome	621970		Hypothetical protein (secreted)
5	SOM	216	Secretome	700341		Poorly characterized protein (Band_7 domain) (secreted)
5	SOM	222	CAZymes (not AAs)	395881		Glycoside Hydrolase Family 13 protein (GH13_1) (secreted)
5	SOM	222	CAZymes (not AAs)	188623		Glycosyltransferase Family 2 protein (GT2)
5	SOM	222	CAZymes (not AAs)	307719		Glycosyltransferase Family 35 protein (GT35)
7	Metabolism	41	Leucine degradation, leucine => acetoacetate + acetyl-CoA	245955		methylglutaconyl-CoA hydratase [EC:4.2.1.18]
7	Metabolism	41	Leucine degradation, leucine => acetoacetate + acetyl-CoA	684039		2-oxoisovalerate dehydrogese E1 component beta subunit [EC:1.2.4.4]
7	Metabolism	41	Leucine degradation, leucine => acetoacetate + acetyl-CoA	481420		3-methylcrotonyl-CoA carboxylase beta subunit [EC:6.4.1.4]
7	Metabolism	68	Inositol phosphate metabolism	556084		1-phosphatidylinositol phosphodiesterase [EC:4.6.1.13]
7	Metabolism	68	Inositol phosphate metabolism	689491		1-phosphatidylinositol phosphodiesterase [EC:4.6.1.13]
7	Metabolism	68	Inositol phosphate metabolism	698718		1-phosphatidylinositol phosphodiesterase [EC:4.6.1.13]
7	Metabolism	68	Inositol phosphate metabolism	301255		1-phosphatidylinositol-3-phosphate 5-kise [EC:2.7.1.150]
7	Metabolism	68	Inositol phosphate metabolism	465861		phosphatidylinositol phospholipase C, delta [EC:3.1.4.11]
7	Metabolism	176	Carbohydrate metabolism	245379		pectinesterase [EC:3.1.1.11]
7	Metabolism	176	Carbohydrate metabolism	684039		2-oxoisovalerate dehydrogese E1 component beta subunit [EC:1.2.4.4]
7	Metabolism	176	Carbohydrate metabolism	251636		galactokise [EC:2.7.1.6]
7	Metabolism	179	Carbohydrate metabolism	569730		phosphatidylinositol-bisphosphatase [EC:3.1.3.36]
7	Metabolism	179	Carbohydrate metabolism	230952		acetoacetyl-CoA synthetase [EC:6.2.1.16]
7	Metabolism	179	Carbohydrate metabolism	612313		3-oxoacid CoA-transferase [EC:2.8.3.5]
7	Metabolism	185	Lipid metabolism	702542		phosphatidylserine decarboxylase [EC:4.1.1.65]
7	Metabolism	185	Lipid metabolism	399817		stearoyl-CoA desaturase (delta-9 desaturase) [EC:1.14.19.1]
7	Metabolism	185	Lipid metabolism	612313		3-oxoacid CoA-transferase [EC:2.8.3.5]
7	Metabolism	197	Metabolism of other amino acids	438154		glutathione S-transferase [EC:2.5.1.18]
7	Metabolism	197	Metabolism of other amino acids	666610		5-oxoprolise (ATP-hydrolysing) [EC:3.5.2.9]
7	Metabolism	197	Metabolism of other amino acids	248281		aldehyde dehydrogese family 7 member A1 [EC:1.2.1.31 1.2.1.8 1.2.1.3]
7	Metabolism	231	Metabolism	671626		alpha-aminoadipic semialdehyde synthase [EC:1.5.1.8 1.5.1.9]
7	Metabolism	231	Metabolism	684751		carbonic anhydrase [EC:4.2.1.1]
7	Metabolism	231	Metabolism	629182		sulfite oxidase [EC:1.8.3.1]
7	Metabolism	231	Metabolism	483442		AMP deamise [EC:3.5.4.6]
7	Metabolism	236	Metabolism	593171		N-acetyl-gamma-glutamyl-phosphate reductase / acetylglutamate kise [EC:1.2.1.38 2.7.2.8]
7	Metabolism	236	Metabolism	255862		pyruvate decarboxylase [EC:4.1.1.1]
7	Metabolism	236	Metabolism	447073		5-oxoprolise (ATP-hydrolysing) [EC:3.5.2.9]
7	SOM	130	No Pfam (extracellular)	309945		Hypothetical protein (secreted)
7	SOM	130	No Pfam (extracellular)	311270		Hypothetical protein (secreted)
7	SOM	130	No Pfam (extracellular)	317857		Hypothetical protein (secreted)
7	SOM	130	No Pfam (extracellular)	327726		Hypothetical protein (secreted)
7	SOM	130	No Pfam (extracellular)	399572		Hypothetical protein (secreted)
7	SOM	130	No Pfam (extracellular)	442635		Hypothetical protein (secreted)
7	SOM	130	No Pfam (extracellular)	556084		Hypothetical protein (secreted)
7	SOM	130	No Pfam (extracellular)	594389		Hypothetical protein (secreted)
7	SOM	130	No Pfam (extracellular)	605961		Hypothetical protein (secreted)
7	SOM	130	No Pfam (extracellular)	664375		Hypothetical protein (secreted)
7	SOM	130	No Pfam (extracellular)	697145		Hypothetical protein (secreted)
7	SOM	130	No Pfam (extracellular)	703948		Hypothetical protein (secreted)
7	SOM	141	Miscellaneous (extracellular)	184112		Poorly characterized protein (Dioxygese_C domain) (secreted)
7	SOM	141	Miscellaneous (extracellular)	323148		Poorly characterized protein (DUF239 domain) (secreted)
7	SOM	141	Miscellaneous (extracellular)	609154		Poorly characterized protein (Ferritin_2 domain) (secreted)
7	SOM	141	Miscellaneous (extracellular)	631130		Hypothetical protein (secreted)
7	SOM	141	Miscellaneous (extracellular)	654287		Poorly characterized protein (FHA domain) (secreted)
7	SOM	157	Oxidoreductases (not secreted)	318223		Oxidoreductase (p450 domain)
7	SOM	157	Oxidoreductases (not secreted)	385552		Oxidoreductase (p450 domain)
7	SOM	157	Oxidoreductases (not secreted)	392869	DyPrx01	DyP-type peroxidase D (DyPrx01)
7	SOM	157	Oxidoreductases (not secreted)	613885		Oxidoreductase (p450 domain)
7	SOM	204	N assimilation	399821		The drug:H+ antiporter-1 family (DHA1) (2.A.1.2)
7	SOM	204	N assimilation	601558		Caspase-like peptidase (C14.041)
7	SOM	204	N assimilation	700782		Metallopeptidase (M80.UPW)
7	SOM	207	Secretome	293318		Carbohydrate Esterase Family 4 protein (CE4) (secreted)
7	SOM	207	Secretome	399576		Hypothetical protein (secreted)
7	SOM	207	Secretome	399749	AA1_1	Laccase (AA1_1) (secreted)
7	SOM	207	Secretome	604520		Lipase_3 (secreted)
7	SOM	207	Secretome	619430		Carbohydrate Esterase Family 4 protein (CE4) (secreted)
7	SOM	209	Secretome	245379	CE8	Pectin methylesterase, Carbohydrate Esterase Family 8 protein (CE8) (secreted)
7	SOM	209	Secretome	399471		Hypothetical protein (secreted)
7	SOM	209	Secretome	485547		Hypothetical protein (secreted)
7	SOM	217	CAZymes (not AAs)	293318		Carbohydrate Esterase Family 4 protein (CE4) (secreted)
7	SOM	217	CAZymes (not AAs)	311608		Glycoside Hydrolase Family 79 protein (GH79) (secreted)
7	SOM	217	CAZymes (not AAs)	309612		Glycoside Hydrolase Family 35 protein (GH35)
7	SOM	217	CAZymes (not AAs)	331446		Glycoside Hydrolase Family 5 protein (GH5)
7	SOM	221	CAZymes (not AAs)	313808	GH23	Lysozyme/Chitinase, Glycoside Hydrolase Family 23 protein (GH23) (secreted)	T2 vs T1 20%, Fig. 3
7	SOM	221	CAZymes (not AAs)	704573		Glycoside Hydrolase Family 131 protein (GH131) (secreted)
7	SOM	221	CAZymes (not AAs)	187838		Glycoside Hydrolase Family 13 / Glycosyltransferase Family 5 protein (GH13_22-GT5)
7	SOM	221	CAZymes (not AAs)	334124		Glycosyltransferase Family 8 protein (GT8)
7	SOM	224	Oxidoreductases	399750	AA1_1	Laccase (AA1_1) (secreted)
7	SOM	224	Oxidoreductases	638005		Oxidoreductase (p450 domain) (secreted)
7	SOM	224	Oxidoreductases	684961	AA3_2	GMC oxidoreductase (AA3_2) (secreted)
7	SOM	224	Oxidoreductases	293829	HalPrx03	Haloperoxidase (haem) (HalPrx03)
7	SOM	224	Oxidoreductases	305274		Linoleate diol synthase (PGHS like) (DS02 )
7	SOM	224	Oxidoreductases	670590		Oxidoreductase (p450 domain)
7	SOM	226	Secondary Metabolism	448988		Hypothetical protein
7	SOM	226	Secondary Metabolism	449900		Hypothetical protein
7	SOM	226	Secondary Metabolism	589231		Poorly characterized (epimerase domain)
7	SOM	226	Secondary Metabolism	592437		Poorly characterized (AAA_23 domain)
7	SOM	226	Secondary Metabolism	650506		Hypothetical protein
7	SOM	247	SOM interaction	296684		Carbohydrate Esterase Family 4 protein (CE4) (secreted)
7	SOM	247	SOM interaction	573937		Metalloeptidase (M12.UPA)
7	SOM	247	SOM interaction	683905		Carbohydrate Esterase Family 16 protein (CE16)
9	Metabolism	40	Tryptophan metabolism, tryptophan => kynurenine => 2-aminomucote	689464		indoleamine2,3-dioxygese[EC:1.13.11.52]
9	Metabolism	40	Tryptophan metabolism, tryptophan => kynurenine => 2-aminomucote	689444		indoleamine2,3-dioxygese[EC:1.13.11.52]
9	Metabolism	40	Tryptophan metabolism, tryptophan => kynurenine => 2-aminomucote	698790		indoleamine2,3-dioxygese[EC:1.13.11.52]
9	Metabolism	40	Tryptophan metabolism, tryptophan => kynurenine => 2-aminomucote	620096		indoleamine2,3-dioxygese[EC:1.13.11.52]
9	Metabolism	40	Tryptophan metabolism, tryptophan => kynurenine => 2-aminomucote	306113		indoleamine2,3-dioxygese[EC:1.13.11.52]
9	Metabolism	47	Arginine and proline metabolism	305021		agmatise[EC:3.5.3.11]
9	Metabolism	47	Arginine and proline metabolism	188764		aldehydedehydrogese(D+)[EC:1.2.1.3]
9	Metabolism	47	Arginine and proline metabolism	176615		argise[EC:3.5.3.1]
9	Metabolism	80	Pentose and glucurote interconversions	613299		galacturan1,4-alpha-galacturonidase[EC:3.2.1.67]
9	Metabolism	80	Pentose and glucurote interconversions	612983		galacturan1,4-alpha-galacturonidase[EC:3.2.1.67]
9	Metabolism	80	Pentose and glucurote interconversions	188764		aldehydedehydrogese(D+)[EC:1.2.1.3]
9	Metabolism	98	Starch and sucrose metabolism	247310		Alpha-amylase GH13_1	T2 vs T1 20%, Fig 3
9	Metabolism	98	Starch and sucrose metabolism	613299		galacturan1,4-alpha-galacturonidase[EC:3.2.1.67]
9	Metabolism	98	Starch and sucrose metabolism	612983		galacturan1,4-alpha-galacturonidase[EC:3.2.1.67]
9	Metabolism	172	Carbohydrate metabolism	613358		chitise[EC:3.2.1.14]
9	Metabolism	172	Carbohydrate metabolism	189477		beta-glucosidase[EC:3.2.1.21]
9	Metabolism	172	Carbohydrate metabolism	247128		chitinsynthase[EC:2.4.1.16]
9	Metabolism	172	Carbohydrate metabolism	665254		transaldolase[EC:2.2.1.2]
9	Metabolism	172	Carbohydrate metabolism	249530		phosphatidylinositol3-kise[EC:2.7.1.137]
9	Metabolism	172	Carbohydrate metabolism	594180		2-oxoisovaleratedehydrogeseE1componentalphasubunit[EC:1.2.4.4]
9	Metabolism	194	Metabolism of cofactors and vitamins	667819		4-hydroxybenzoatepolyprenyltransferase[EC:2.5.1.39]
9	Metabolism	194	Metabolism of cofactors and vitamins	646212		nicotimide-nucleotideadenylyltransferase[EC:2.7.7.1]
9	Metabolism	194	Metabolism of cofactors and vitamins	679812		purine-nucleosidephosphorylase[EC:2.4.2.1]
9	Metabolism	202	Energy metabolism	310771		carbonicanhydrase[EC:4.2.1.1]
9	Metabolism	202	Energy metabolism	296408		carbonicanhydrase[EC:4.2.1.1]
9	Metabolism	202	Energy metabolism	191792		3'(2'),5'-bisphosphatenucleotidase[EC:3.1.3.7]
9	Metabolism	235	Metabolism	191053		tryptophanaminotransferase[EC:2.6.1.27]
9	Metabolism	235	Metabolism	310136		chitise[EC:3.2.1.14]
9	Metabolism	235	Metabolism	185727		tyrosise[EC:1.14.18.1]
9	Metabolism	235	Metabolism	678440		D-directedRpolymeraseIIsubunitRPB4
9	SOM	113	N transporters	185515	ACT	The amino acid/choline transporter family (ACT) (2A.3.4)
9	SOM	113	N transporters	298947		The anion:cation symporter family (ACS) (2.A.1.14)
9	SOM	113	N transporters	301751		The drug:H+ antiporter 2 family (DHA2) (2A.1.3)
9	SOM	113	N transporters	301980	YAT	The yeast amino acid transporter family (YAT) (2.A.3.10)
9	SOM	113	N transporters	301981	PTR	The peptide transporter family (PTR) (2.A.17)
9	SOM	113	N transporters	302225	OPT	The oligopeptide transporter (OPT) (2.A.67)
9	SOM	113	N transporters	304813		The drug:H+ antiporter-1 family (DHA1) (2.A.1.2)
9	SOM	113	N transporters	316042		The drug:H+ antiporter-1 family (DHA1) (2.A.1.2)
9	SOM	113	N transporters	643801	ACS	The anion:cation symporter family (ACS) (2.A.1.14)
9	SOM	113	N transporters	702670		The amino acid/choline transporter family (ACT) (2A.3.4)
9	SOM	116	Peptidases (extracellular)	191659	A01	Peptidase (A01.UPA) (secreted)
9	SOM	116	Peptidases (extracellular)	301285		Peptidase (M35.004) (secreted)
9	SOM	116	Peptidases (extracellular)	445852		Peptidase (M43.UPB) (secreted)
9	SOM	116	Peptidases (extracellular)	459136	M36	Peptidase (M36.UPW( (secreted)
9	SOM	116	Peptidases (extracellular)	483465		Peptidase (A01.019) (secreted)
9	SOM	119	Peptidases (intracellular)	147022		Peptidase (M43.UPB) (intracellular)
9	SOM	119	Peptidases (intracellular)	294219		Peptidase (C14.UPB) (intracellular)
9	SOM	119	Peptidases (intracellular)	304863		Peptidase (M12.UPA) (intracellular)
9	SOM	119	Peptidases (intracellular)	305489		Peptidase (A01.057) (intracellular)
9	SOM	119	Peptidases (intracellular)	321638		Peptidase (C01.128) (intracellular))
9	SOM	119	Peptidases (intracellular)	602561		Peptidase (C14.UPB) ((intracellular))
9	SOM	119	Peptidases (intracellular)	646699		Peptidase (M20.UNF) (intracellular)
9	SOM	119	Peptidases (intracellular)	647587		Peptidase (M24.UPB) (intracellular))
9	SOM	122	Peptidases (intracellular)	298640		Peptidase (C14.UNB) (intracellular)
9	SOM	122	Peptidases (intracellular)	602060		Peptidase (A01.UPA) (intracellular)
9	SOM	122	Peptidases (intracellular)	651622		Peptidase (M04.UPW) (intracellular)
9	SOM	123	Hydrolases	182815		Carboxylesterase (secreted)
9	SOM	123	Hydrolases	291657		Lipase_3 (secreted)
9	SOM	123	Hydrolases	317144		Carboxylesterase (secreted)
9	SOM	123	Hydrolases	620405		Nucleoside phosphatase GDA1/CD39 (secreted)
9	SOM	123	Hydrolases	691707		Rnase (secreted)
9	SOM	123	Hydrolases	704119		Alkaline phosphatase (secreted)
9	SOM	123	Hydrolases	303990		Calcineurin-like phosphoesterase
9	SOM	125	No Pfam (extracellular)	292766		Hypothetical protein (secreted)
9	SOM	125	No Pfam (extracellular)	312168		Hypothetical protein (secreted)
9	SOM	125	No Pfam (extracellular)	327494		Hypothetical protein (secreted)
9	SOM	125	No Pfam (extracellular)	399590		Hypothetical protein (secreted)
9	SOM	125	No Pfam (extracellular)	465558		Hypothetical protein (secreted)
9	SOM	125	No Pfam (extracellular)	479685		Hypothetical protein (secreted)
9	SOM	125	No Pfam (extracellular)	648174		Hypothetical protein (secreted)
9	SOM	128	No Pfam (extracellular)	299599		Hypothetical protein (secreted)
9	SOM	128	No Pfam (extracellular)	475107		Hypothetical protein (secreted)
9	SOM	128	No Pfam (extracellular)	591458		Hypothetical protein (secreted)
9	SOM	128	No Pfam (extracellular)	647986		Hypothetical protein (secreted)
9	SOM	128	No Pfam (extracellular)	672032		Hypothetical protein (secreted)
9	SOM	133	No Pfam (extracellular)	300146		Hypothetical protein (secreted)
9	SOM	133	No Pfam (extracellular)	306541		Hypothetical protein (secreted)
9	SOM	133	No Pfam (extracellular)	442680		Hypothetical protein (secreted)
9	SOM	133	No Pfam (extracellular)	459717		Hypothetical protein (secreted)
9	SOM	133	No Pfam (extracellular)	689089		Hypothetical protein (secreted)
9	SOM	133	No Pfam (extracellular)	691596		Hypothetical protein (secreted)
9	SOM	133	No Pfam (extracellular)	693754		Hypothetical protein (secreted)
9	SOM	138	Miscellaneous (extracellular)	313719		Poorly characterized protein (Smr domain) (secreted)
9	SOM	138	Miscellaneous (extracellular)	318002		Poorly characterized protein (PARP domain) (secreted)
9	SOM	138	Miscellaneous (extracellular)	328635		Poorly characterized protein (HsbA domain) (secreted)
9	SOM	138	Miscellaneous (extracellular)	456653		Poorly characterized protein (ThuA domain) (secreted)
9	SOM	138	Miscellaneous (extracellular)	476364		Poorly characterized protein (DUF4066 domain) (secreted)
9	SOM	138	Miscellaneous (extracellular)	514687		Poorly characterized protein (M36 domain) (secreted)
9	SOM	138	Miscellaneous (extracellular)	635228		Poorly characterized protein (M36 domain) (secreted)
9	SOM	138	Miscellaneous (extracellular)	697166		Poorly characterized protein (DUF239 domain) (secreted)
9	SOM	142	CAZymes (extracellular)	187709		Glycoside Hydrolase Family 16 protein (GH16) (secreted)
9	SOM	142	CAZymes (extracellular)	308312		Carbohydrate Esterase Family 4 protein (CE14) (secreted)
9	SOM	142	CAZymes (extracellular)	313655		Polysaccharide Lyase Family 14 protein (PL14_5) (secreted)
9	SOM	142	CAZymes (extracellular)	613299	GH28	Pectinase, Glycoside Hydrolase Family 28 protein (GH28)
9	SOM	148	CAZymes (not secreted)	163800		Carbohydrate-Binding Module Family 50 protein (CBM50-CBM50)
9	SOM	148	CAZymes (not secreted)	189477	GH3	beta-glucosidase, Glycoside Hydrolase Family 3 protein (GH3)		Alternative gene model (459378) secretion signal
9	SOM	148	CAZymes (not secreted)	327857		Carbohydrate Esterase Family 16 protein (CE16)
9	SOM	148	CAZymes (not secreted)	379551		Glycoside Hydrolase Family 128 protein (GH128)
9	SOM	148	CAZymes (not secreted)	483631		Glycoside Hydrolase Family 16 protein GH16)
9	SOM	148	CAZymes (not secreted)	612983	GH28	Pectinase, Glycoside Hydrolase Family 28 protein (GH28)		Alternative gene model (468039) secretion signal
9	SOM	148	CAZymes (not secreted)	613358		Glycoside Hydrolase Family 18 protein GH18)
9	SOM	156	Oxidoreductases (not secreted)	308609	AA9	Lytic polysaccharide mono-oxygese (AA9) (formerly GH61), distantly related to other LPMOs
9	SOM	156	Oxidoreductases (not secreted)	380287		Oxidoreductase (p450 domain)
9	SOM	156	Oxidoreductases (not secreted)	393891		Oxidoreductase (p450 domain)
9	SOM	156	Oxidoreductases (not secreted)	477564	HalPrx02	Haloperoxidase (haem) (HalPrx02)
9	SOM	156	Oxidoreductases (not secreted)	602607		Oxidoreductase (p450 domain)
9	SOM	160	BGC type terpene (LG_2_c14)	455496		Poorly characterized protein (SH3_1 domain)
9	SOM	160	BGC type terpene (LG_2_c14)	683444		Hypothetical protein
9	SOM	160	BGC type terpene (LG_2_c14)	683499	TPS	Terpene synthase
9	SOM	160	BGC type terpene (LG_2_c14)	701731		Poorly characterized protein (WD40 domain)
9	SOM	162	BGC type other (scaffold_15_c47)	253196		AMP-dependent synthetase and ligase domain protein
9	SOM	162	BGC type other (scaffold_15_c47)	314265		Hypothetical protein
9	SOM	162	BGC type other (scaffold_15_c47)	616661		Hypothetical protein
9	SOM	162	BGC type other (scaffold_15_c47)	637744		Poorly characterized protein (D_binding_1,Pyridox_oxidas)
9	SOM	220	CAZymes (not AAs)	310136		Glycoside Hydrolase Family 18 protein (GH18) (secreted)
9	SOM	220	CAZymes (not AAs)	315951		Distantly related to plant expansins (EXPN) (secreted)
9	SOM	220	CAZymes (not AAs)	319085		Glycoside Hydrolase Family 30 protein (GH30_3) (secreted)
9	SOM	244	SOM interaction	307377		Glycoside Hydrolase Family 30 protein (GH30_dist) (secreted)
9	SOM	244	SOM interaction	647030		Cell wall protein (GPI domain) (secreted)
9	SOM	244	SOM interaction	651637		Peptidase (M04.UPW) (intracellular)
9	SOM	244	SOM interaction	669382		Oxidoreductase (p450 domain)
9	SOM	244	SOM interaction	708045	HalPrx04	Haloperoxidase (haem) (HalPrx04)
11	SOM	158	Oxidoreductases (not secreted)	293625	HalPrx01	Haloperoxidase (haem) (HalPrx01)
11	SOM	158	Oxidoreductases (not secreted)	307022		Oxidoreductase (p450 domain)
11	SOM	158	Oxidoreductases (not secreted)	610030		Oxidoreductase (p450 domain)
11	SOM	205	Secretome	393939	CE5	Cutinase, Carbohydrate Esterase Family 5 protein (CE5) (secreted)
11	SOM	205	Secretome	444250		Hypothetical protein (secreted)
11	SOM	205	Secretome	709984	M43	Peptidase (M43.UPB) (secreted)
11	SOM	230	Secondary Metabolism	307459		Hypothetical protein
11	SOM	230	Secondary Metabolism	474322		Hypothetical protein
11	SOM	230	Secondary Metabolism	707340		Hypothetical protein
12	Metabolism	54	Dioxin degradation	486432		salicylatehydroxylase[EC:1.14.13.1]
12	Metabolism	54	Dioxin degradation	479747		salicylatehydroxylase[EC:1.14.13.1]
12	Metabolism	54	Dioxin degradation	686821		salicylatehydroxylase[EC:1.14.13.1]
12	Metabolism	62	Glycerophospholipid metabolism	695898		diacylglyceroldiphosphatephosphatase/phosphatidatephosphatase[EC:3.1.3.813.1.3.4]
12	Metabolism	62	Glycerophospholipid metabolism	291870		cholinekise[EC:2.7.1.32]
12	Metabolism	62	Glycerophospholipid metabolism	604446		diacylglyceroldiphosphatephosphatase/phosphatidatephosphatase[EC:3.1.3.813.1.3.4]
12	Metabolism	62	Glycerophospholipid metabolism	245542		phospholipaseD1/2[EC:3.1.4.4]
12	Metabolism	69	Inositol phosphate metabolism	318365		1-phosphatidylinositolphosphodiesterase[EC:4.6.1.13]
12	Metabolism	69	Inositol phosphate metabolism	677200		inositol-pentakisphosphate2-kise[EC:2.7.1.158]
12	Metabolism	69	Inositol phosphate metabolism	616490		1-phosphatidylinositol-3-phosphate5-kise[EC:2.7.1.150]
12	Metabolism	73	phthalene degradation	486432		salicylatehydroxylase[EC:1.14.13.1]
12	Metabolism	73	phthalene degradation	479747		salicylatehydroxylase[EC:1.14.13.1]
12	Metabolism	73	phthalene degradation	686821		salicylatehydroxylase[EC:1.14.13.1]
12	Metabolism	84	Polycyclic aromatic hydrocarbon degradation	486432		salicylatehydroxylase[EC:1.14.13.1]
12	Metabolism	84	Polycyclic aromatic hydrocarbon degradation	479747		salicylatehydroxylase[EC:1.14.13.1]
12	Metabolism	84	Polycyclic aromatic hydrocarbon degradation	686821		salicylatehydroxylase[EC:1.14.13.1]
12	Metabolism	93	Pyrimidine metabolism	300491		uridinephosphorylase[EC:2.4.2.3]
12	Metabolism	93	Pyrimidine metabolism	243747		dihydroorotatedehydrogese(fumarate)[EC:1.3.98.1]
12	Metabolism	93	Pyrimidine metabolism	699453		D-directedRpolymeraseIIsubunitRPB9
12	Metabolism	237	Metabolism	191848		chitise[EC:3.2.1.14]
12	Metabolism	237	Metabolism	181144		chitinsynthase[EC:2.4.1.16]
12	Metabolism	237	Metabolism	253028		H+-transportingATPase[EC:3.6.3.6]
12	Metabolism	259	Root node of annotation hierarchy	312018		hexokise [EC:2.7.1.1]
12	Metabolism	259	Root node of annotation hierarchy	187757		glycerol kise [EC:2.7.1.30]
12	Metabolism	259	Root node of annotation hierarchy	297362		uridine kise [EC:2.7.1.48]
12	SOM	132	No Pfam (extracellular)	293463		Hypothetical protein (secreted)
12	SOM	132	No Pfam (extracellular)	318365		Hypothetical protein (secreted)
12	SOM	132	No Pfam (extracellular)	325402		Hypothetical protein (secreted)
12	SOM	132	No Pfam (extracellular)	484627		Hypothetical protein (secreted)
12	SOM	132	No Pfam (extracellular)	484653		Hypothetical protein (secreted)
12	SOM	132	No Pfam (extracellular)	647093		Hypothetical protein (secreted)
12	SOM	132	No Pfam (extracellular)	668564		Hypothetical protein (secreted)
12	SOM	139	Miscellaneous (extracellular)	382668		Lipase_3 (secreted)
12	SOM	139	Miscellaneous (extracellular)	317179		Poorly characterized protein (CM_2 domain) (secreted)
12	SOM	139	Miscellaneous (extracellular)	584832		Poorly characterized protein (MoCF_biosynth,MoeA_N,MoeA_C) (secreted)
12	SOM	139	Miscellaneous (extracellular)	708213		Ribonuclease (secreted)
12	SOM	139	Miscellaneous (extracellular)	334038		Cysteine-rich secretory protein family (CAP domain)
12	SOM	144	CAZymes (extracellular)	184692		Glycoside Hydrolase Family 79 protein (GH79) (secreted)
12	SOM	144	CAZymes (extracellular)	302393		Glycoside Hydrolase Family 79 protein (GH79) (secreted)
12	SOM	144	CAZymes (extracellular)	647377	GH31	alpha glucosidase, Glycoside Hydrolase Family 31 protein (GH31)
12	SOM	147	CAZymes (not secreted)	313870		Carbohydrate-Binding Module Family 50 protein (CBM50)
12	SOM	147	CAZymes (not secreted)	690047		Glycoside Hydrolase Family 16 protein (GH16)
12	SOM	147	CAZymes (not secreted)	692234		Glycoside Hydrolase Family 16 protein (GH16)
12	SOM	147	CAZymes (not secreted)	382749		Glycoside Hydrolase Family 17 protein (GH17)
12	SOM	147	CAZymes (not secreted)	247128		Glycosyltransferase Family 2 protein (GT2)
12	SOM	211	Secretome	682510		Aspartic endopeptidase (A01.UPA) (secreted)
12	SOM	211	Secretome	464553		Cell wall protein (GPI anchor) (secreted)
12	SOM	211	Secretome	172945		Cerato-platanin (secreted)
12	SOM	211	Secretome	189951		Glycoside Hydrolase Family 79 protein (GH79) (secreted)
12	SOM	211	Secretome	671686		Hypothetical protein (secreted)
12	SOM	211	Secretome	701220		Poorly characterized protein (ADH_zinc_N,ADH_N) (secreted)
12	SOM	218	CAZymes (not AAs)	191848		Glycoside Hydrolase Family 18 protein (GH18) (secreted)
12	SOM	218	CAZymes (not AAs)	243581		Glycoside Hydrolase Family 5 protein (GH5_9) (secreted)
12	SOM	218	CAZymes (not AAs)	309465		Carbohydrate-Binding Module Family 13 protein (CBM13)
12	SOM	218	CAZymes (not AAs)	172826		Glycoside Hydrolase Family 5 protein (GH5)
12	SOM	229	Secondary Metabolism	484394		Hypothetical protein
12	SOM	229	Secondary Metabolism	704369		Hypothetical protein
12	SOM	229	Secondary Metabolism	244979		Nonreducing PKS (pks1)
12	SOM	229	Secondary Metabolism	479747		Poorly characterized protein (FAD_binding_3 domain)
12	SOM	229	Secondary Metabolism	466868		Poorly characterized protein (ferritin-like domain)
12	SOM	242	SOM interaction	318421		Hydrohobin (secreted)
12	SOM	242	SOM interaction	191925		Hypothetical protein (secreted)
12	SOM	242	SOM interaction	640546		Hypothetical protein (secreted)
12	SOM	242	SOM interaction	177837		Peptidase (M24.UPB) (intracellular))
12	SOM	242	SOM interaction	484390		Terpene synthase
12	SOM	250	SOM interaction	382168		Hypothetical protein (secreted)
12	SOM	250	SOM interaction	399707	DyPrx02	DyP-type peroxidase D (DyPrx02)
12	SOM	250	SOM interaction	302917		The drug:H+ antiporter-1 family (DHA1) (2.A.1.2)
12	SOM	259	Root node of annotation hierarchy	697160		Peptidase (S53.UPW) (secreted)
12	SOM	259	Root node of annotation hierarchy	391085		Oxidoreductases (not secreted)
12	SOM	259	Root node of annotation hierarchy	477841	A01	Peptidase (A01.UPW)
13	Metabolism	75	Oxidative phosphorylation	673699		Cytochrome c oxidase subunit 6b
13	Metabolism	75	Oxidative phosphorylation	458855		F-type H+-transporting ATPase subunit alpha
13	Metabolism	75	Oxidative phosphorylation	333132		H+-transporting ATPase [EC:3.6.3.6]
13	Metabolism	90	Purine metabolism	623471		Adenylylsulfate kise [EC:2.7.1.25]
13	Metabolism	90	Purine metabolism	186602		Phosphoribosylformylglycimidine synthase [EC:6.3.5.3]
13	Metabolism	90	Purine metabolism	611198		Ribose-phosphate pyrophosphokise [EC:2.7.6.1]
13	Metabolism	169	Amino acid metabolism	439843		S-adenosylmethionine synthetase [EC:2.5.1.6]
13	Metabolism	169	Amino acid metabolism	311721		Acetyl-CoA C-acetyltransferase [EC:2.3.1.9]
13	Metabolism	169	Amino acid metabolism	171213		Cystathionine beta-synthase [EC:4.2.1.22]
13	Metabolism	169	Amino acid metabolism	705324		Homoserine dehydrogese [EC:1.1.1.3]
13	Metabolism	169	Amino acid metabolism	327455		Proline dehydrogese [EC:1.5.-.-]
13	Metabolism	174	Carbohydrate metabolism	307566		Aldehyde dehydrogese (D+) [EC:1.2.1.3]
13	Metabolism	174	Carbohydrate metabolism	681347		Isocitrate lyase [EC:4.1.3.1]
13	Metabolism	174	Carbohydrate metabolism	301769		Succinyl-CoA synthetase beta subunit [EC:6.2.1.4 6.2.1.5]
13	Metabolism	189	Lipid metabolism	311721		Acetyl-CoA C-acetyltransferase [EC:2.3.1.9]
13	Metabolism	189	Lipid metabolism	256254		Aldehyde dehydrogese (D+) [EC:1.2.1.3]
13	Metabolism	189	Lipid metabolism	634724		Mitochondrial trans-2-enoyl-CoA reductase [EC:1.3.1.38]
13	SOM	135	No Pfam (extracellular)	314099		Hypothetical protein (secreted)
13	SOM	135	No Pfam (extracellular)	469385		Hypothetical protein (secreted)
13	SOM	135	No Pfam (extracellular)	474063		Hypothetical protein (secreted)
13	SOM	135	No Pfam (extracellular)	687477		Hypothetical protein (secreted)
13	SOM	137	No Pfam (extracellular)	300377		Hypothetical protein (secreted)
13	SOM	137	No Pfam (extracellular)	300552		Hypothetical protein (secreted)
13	SOM	137	No Pfam (extracellular)	440431		Hypothetical protein (secreted)
13	SOM	252	SOM interaction	611935		Glycoside Hydrolase Family 31 protein (GH31) (secreted)
13	SOM	252	SOM interaction	462464		Hypothetical protein
13	SOM	252	SOM interaction	313112		Polysaccharide Lyase Family 14 protein
13	SOM	255	SOM interaction	314168	A01	Aspartic endopeptidase (A01.U) (secreted)
13	SOM	255	SOM interaction	295056		Glycosyltransferase Family 8 protein
13	SOM	255	SOM interaction	627242	AA3_3	Methanol oxidase (AA3_3)	T2 vs T1 20%, Fig. 3
13	SOM	255	SOM interaction	670183		Serine peptidase (S09.UPB)
13	SOM	255	SOM interaction	236212		The drug:H+ antiporter 2 family (DHA2) (2.A.1.3)
13	SOM	255	SOM interaction	298211	DHA2	The drug:H+ antiporter 2 family (DHA2) (2.A.1.3)
13	SOM	255	SOM interaction	312085	DHA1	The drug:H+ antiporter-1 family (DHA1) (2.A.1.2)
